# Supplementary material for: Steroid Phenotype Stratification Reveals Distinct HLA Expression Signatures in Adrenocortical Carcinoma
Source: Cancers (Basel). 2026 Jan 12;18(2):229. doi: 10.3390/cancers18020229 (PMC12839242; doi:10.3390/cancers18020229)
Supplement: Supplementary file 1 [file cancers-18-00229-s001.zip]

Archive with 1 entries (1 files):
- cancers-4066331-supplementary.pdf
